# Supplementary material for: Development of a Novel Low-Calorie Lime Juice-Based Prebiotic Beverage Using a Combined Design Optimization Methodology
Source: Foods. 2023 Feb 3;12(3):680. doi: 10.3390/foods12030680 (PMC9914248; doi:10.3390/foods12030680)
Supplement: Supplementary file 1 [file foods-12-00680-s001.zip]

Archive with 1 entries (1 files):
- foods-2173302-supplementary.pdf
